# Supplementary material for: Training Methods Used by Dog Guardians in the United States: Prevalence, Sources of Information, and Reasons for Use
Source: Animals (Basel). 2024 Apr 27;14(9):1310. doi: 10.3390/ani14091310 (PMC11083790; doi:10.3390/ani14091310)
Supplement: Supplementary file 1 [file animals-14-01310-s001.zip]

Archive with 1 entries (1 files):
- animals-2965301-supplementary.pdf
